# Supplementary material for: Interfacial Denaturation at the Droplet Simplifies the Formation of Drug‐Loaded Protein Nanocapsules to Enhance Immune Response of Cells
Source: Adv Sci (Weinh). 2024 Jul 8;11(34):2403668. doi: 10.1002/advs.202403668 (PMC11425835; doi:10.1002/advs.202403668)
Supplement: Supplementary file 2 — Supporting Information [file ADVS-11-2403668-s002.zip]

Archive with 7 entries (7 files):
- KS022_NC sharafu_cP only_centri 1_EDITED-FINAL.xlsx
- KS022 Sharafu NC Hbs only 2024 02 11.xlsx
- KS022 Sharafu NC Hbs only 2024 02 11_EDITED_FINAL with Hb.xlsx
- KS022 Sharafu NC Hbs only 2024 02 11_EDITED_FINAL woHb.xlsx
- KS022 Sharafu NC PS only 2024 02 11.xlsx
- KS022 Sharafu NC PS only 2024 02 11_EDITED_FINAL.xlsx
- KS022_NC sharafu_cP only_centri 1.xlsx
