# Supplementary material for: Interfacial Denaturation at the Droplet Simplifies the Formation of Drug‐Loaded Protein Nanocapsules to Enhance Immune Response of Cells
Source: Adv Sci (Weinh). 2024 Jul 8;11(34):2403668. doi: 10.1002/advs.202403668 (PMC11425835; doi:10.1002/advs.202403668)
Supplement: Supplementary file 2 — Supporting Information [file ADVS-11-2403668-s002.zip › KS022_NC sharafu_cP only_centri 1_EDITED-FINAL.xlsx]

## Sheet: Tabelle1
				Average in %	standard deviation
				human Plasma
				n=3
Accession	Peptide count	Unique peptides	Description	human Plasma 1-3	human Plasma 1-3
P02768	30	30	Albumin OS=Homo sapiens OX=9606 GN=ALB PE=1 SV=2	50.2407	0.883213
P02765	2	2	Alpha-2-HS-glycoprotein OS=Homo sapiens OX=9606 GN=AHSG PE=1 SV=2	1.43262	0.131278
P01023	23	23	Alpha-2-macroglobulin OS=Homo sapiens OX=9606 GN=A2M PE=1 SV=3	5.31156	0.135882
P02647	7	7	Apolipoprotein A-I OS=Homo sapiens OX=9606 GN=APOA1 PE=1 SV=1	0.385643	0.0394448
P10909	7	6	Clusterin OS=Homo sapiens OX=9606 GN=CLU PE=1 SV=1	1.03117	0.503854
P01024	28	28	Complement C3 OS=Homo sapiens OX=9606 GN=C3 PE=1 SV=2	3.30869	0.0972041
P02671	15	15	Fibrinogen alpha chain OS=Homo sapiens OX=9606 GN=FGA PE=1 SV=2	4.63211	0.0807899
P02675	11	11	Fibrinogen beta chain OS=Homo sapiens OX=9606 GN=FGB PE=1 SV=2	3.85843	0.217504
P00738;P00739	9	9	Haptoglobin OS=Homo sapiens OX=9606 GN=HP PE=1 SV=1	7.42653	0.156331
P01876	4	4	Immunoglobulin heavy constant alpha 1 OS=Homo sapiens OX=9606 GN=IGHA1 PE=1 SV=2	2.57545	0.126701
P01857;P0DOX5	8	4	Immunoglobulin heavy constant gamma 1 OS=Homo sapiens OX=9606 GN=IGHG1 PE=1 SV=1	10.2474	0.20361
P01859	4	3	Immunoglobulin heavy constant gamma 2 OS=Homo sapiens OX=9606 GN=IGHG2 PE=1 SV=2	3.95411	0.112312
P01834;P0DOX7	4	4	Immunoglobulin kappa constant OS=Homo sapiens OX=9606 GN=IGKC PE=1 SV=2	1.30116	0.0442638
P02787	10	10	Serotransferrin OS=Homo sapiens OX=9606 GN=TF PE=1 SV=3	4.29442	0.0717672
