# Supplementary material for: Interfacial Denaturation at the Droplet Simplifies the Formation of Drug‐Loaded Protein Nanocapsules to Enhance Immune Response of Cells
Source: Adv Sci (Weinh). 2024 Jul 8;11(34):2403668. doi: 10.1002/advs.202403668 (PMC11425835; doi:10.1002/advs.202403668)
Supplement: Supplementary file 2 — Supporting Information [file ADVS-11-2403668-s002.zip › KS022 Sharafu NC Hbs only 2024 02 11.xlsx]

## Sheet: KS022 Sharafu NC Hbs only 2024 
				Amount (fmol)
				KS022 Hbs I only			KS022 Hbs II only
Accession	Peptide count	Unique peptides	Description	20221214_KS022_HbNC_1_1	20221214_KS022_HbNC_1_2	20221214_KS022_HbNC_1_3	20221214_KS022_HbNC_2_1	20221214_KS022_HbNC_2_2	20221214_KS022_HbNC_2_3
O75460	2	2	Serine/threonine-protein kinase/endoribonuclease IRE1 OS=Homo sapiens OX=9606 GN=ERN1 PE=1 SV=2	0.0233269	0.0226312	0.0268445	0.272612	0.273906	0.281734
P0CF74;B9A064;P0CG04;P0DOX8;P0DOY2;P0DOY3;A0M8Q6	3	3	Immunoglobulin lambda constant 6 OS=Homo sapiens OX=9606 GN=IGLC6 PE=1 SV=1	0.0684027	0.0633643	0.05967	0.267163	0.268656	0.275669
P12035	12	4	Keratin_ type II cytoskeletal 3 OS=Homo sapiens OX=9606 GN=KRT3 PE=1 SV=3	0.268661	0.345068	0.347038	1.75309	1.74955	1.67788
P00739	16	2	Haptoglobin-related protein OS=Homo sapiens OX=9606 GN=HPR PE=2 SV=2	0.0598513	0.081011	0.0745022	0.511589	0.516624	0.476472
P13647	22	10	Keratin_ type II cytoskeletal 5 OS=Homo sapiens OX=9606 GN=KRT5 PE=1 SV=3	0.92182	1.01384	0.941294	0.172562	0.181832	0.196511
P02790	17	17	Hemopexin OS=Homo sapiens OX=9606 GN=HPX PE=1 SV=2	0.504839	0.666003	0.732635	9.06791	8.80127	7.77155
P32119	4	3	Peroxiredoxin-2 OS=Homo sapiens OX=9606 GN=PRDX2 PE=1 SV=5	0.246752	0.325687	0.345667	1.89154	1.75773	1.75863
P35908;Q7RTS7;Q86Y46;P12036;Q14CN4;Q3SY84;Q8N1N4	37	27	Keratin_ type II cytoskeletal 2 epidermal OS=Homo sapiens OX=9606 GN=KRT2 PE=1 SV=2	3.33877	3.97922	3.89942	0.513856	0.50787	0.51475
P13645;Q7Z3Y7;Q7Z3Y8;Q7Z3Z0;Q99456;Q2M2I5;Q7Z3Y9	32	25	Keratin_ type I cytoskeletal 10 OS=Homo sapiens OX=9606 GN=KRT10 PE=1 SV=6	8.24971	10.3534	9.43635	1.32372	1.28296	1.29624
P01871;P0DOX6	12	12	Immunoglobulin heavy constant mu OS=Homo sapiens OX=9606 GN=IGHM PE=1 SV=4	0.277577	0.314106	0.316455	1.24961	1.25867	1.14407
P04264;Q6KB66	40	32	Keratin_ type II cytoskeletal 1 OS=Homo sapiens OX=9606 GN=KRT1 PE=1 SV=6	17.5038	22.2295	21.0944	3.06005	2.99835	2.98087
P06727	13	13	Apolipoprotein A-IV OS=Homo sapiens OX=9606 GN=APOA4 PE=1 SV=4	0.118521	0.0871777	0.0837658	0.553458	0.517017	0.508388
Q06830	2	1	Peroxiredoxin-1 OS=Homo sapiens OX=9606 GN=PRDX1 PE=1 SV=1	0.217051	0.227861	0.214747	0.808775	0.736447	0.735577
P04259	22	2	Keratin_ type II cytoskeletal 6B OS=Homo sapiens OX=9606 GN=KRT6B PE=1 SV=5	0.291529	0.318655	0.286511	0.0695691	0.0677079	0.0631811
Q9Y520	1	1	Protein PRRC2C OS=Homo sapiens OX=9606 GN=PRRC2C PE=1 SV=4	0.139653	0.206759	0.226667	1.08683	1.07957	0.968054
Q7Z794	4	1	Keratin_ type II cytoskeletal 1b OS=Homo sapiens OX=9606 GN=KRT77 PE=1 SV=3	0.241993	0.280997	0.253165	0.0384388	0.0359893	0.0309601
P35527	31	30	Keratin_ type I cytoskeletal 9 OS=Homo sapiens OX=9606 GN=KRT9 PE=1 SV=3	9.14616	12.0135	11.7017	1.97539	1.91185	1.83424
P21579	1	1	Synaptotagmin-1 OS=Homo sapiens OX=9606 GN=SYT1 PE=1 SV=1	0.438429	0.610236	0.703957	2.83555	2.89212	2.74
P69905	7	1	Hemoglobin subunit alpha OS=Homo sapiens OX=9606 GN=HBA2 PE=1 SV=2	0.0814308	0.107769	0.1203	0.401873	0.392215	0.361163
P69891;P69892	6	3	Hemoglobin subunit gamma-1 OS=Homo sapiens OX=9606 GN=HBG1 PE=1 SV=2	0.291475	0.352254	0.338846	0.861841	0.818222	0.779517
P27169	5	5	Serum paraoxonase/arylesterase 1 OS=Homo sapiens OX=9606 GN=PON1 PE=1 SV=3	0.102	0.099081	0.0884753	0.304852	0.288999	0.266911
P00738	31	17	Haptoglobin OS=Homo sapiens OX=9606 GN=HP PE=1 SV=1	1.75208	2.36984	2.36383	10.8124	10.6272	9.69801
P02538	23	1	Keratin_ type II cytoskeletal 6A OS=Homo sapiens OX=9606 GN=KRT6A PE=1 SV=3	0.097765	0.119989	0.111223	0.0178239	0.0176616	0.0146926
P16050	1	1	Polyunsaturated fatty acid lipoxygenase ALOX15 OS=Homo sapiens OX=9606 GN=ALOX15 PE=1 SV=3	0.00381428	0.00358212	0	0.0420102	0.0360913	0.0341838
P02042;P68871	2	1	Hemoglobin subunit delta OS=Homo sapiens OX=9606 GN=HBD PE=1 SV=2	0.105859	0.0913938	0.0864567	0.28446	0.257352	0.245354
Q96LY2	1	1	Coiled-coil domain-containing protein 74B OS=Homo sapiens OX=9606 GN=CCDC74B PE=1 SV=1	0.0511644	0.0548038	0.0584216	0.223566	0.220179	0.185459
P10909	23	22	Clusterin OS=Homo sapiens OX=9606 GN=CLU PE=1 SV=1	3.11774	3.98326	4.07662	11.081	10.941	10.3142
Q01954	4	3	Zinc finger protein basonuclin-1 OS=Homo sapiens OX=9606 GN=BNC1 PE=1 SV=2	0.0350805	0.0292129	0.0426112	0.187764	0.174623	0.151934
P01876	6	6	Immunoglobulin heavy constant alpha 1 OS=Homo sapiens OX=9606 GN=IGHA1 PE=1 SV=2	0.104092	0.0746121	0.0761106	0.207042	0.219694	0.209318
P01966;P02008	12	3	Hemoglobin subunit alpha OS=Bos taurus OX=9913 GN=HBA PE=1 SV=2	11.0077	15.3309	17.4576	85.9029	80.5575	74.6507
P01834;P0DOX7	5	5	Immunoglobulin kappa constant OS=Homo sapiens OX=9606 GN=IGKC PE=1 SV=2	0.317271	0.396356	0.384996	0.919583	0.873339	0.798252
P14136	2	1	Glial fibrillary acidic protein OS=Homo sapiens OX=9606 GN=GFAP PE=1 SV=1	0	0.00327666	0.0103477	0.0503257	0.0454546	0.0435627
P01861	3	1	Immunoglobulin heavy constant gamma 4 OS=Homo sapiens OX=9606 GN=IGHG4 PE=1 SV=1	0.00296615	0.00308439	0.00275836	0.00743692	0.00845834	0.00701323
O95678	11	1	Keratin_ type II cytoskeletal 75 OS=Homo sapiens OX=9606 GN=KRT75 PE=1 SV=2	0.00367582	0	0.00240001	0.0353128	0.028259	0.0272848
P02070;P02081	23	20	Hemoglobin subunit beta OS=Bos taurus OX=9913 GN=HBB PE=1 SV=1	48.0943	65.9919	66.8659	198.288	185.517	173.508
P08729	7	2	Keratin_ type II cytoskeletal 7 OS=Homo sapiens OX=9606 GN=KRT7 PE=1 SV=5	4.13002	5.39127	5.09327	13.4561	11.2996	13.2085
P04004	8	8	Vitronectin OS=Homo sapiens OX=9606 GN=VTN PE=1 SV=1	0.488636	0.469205	0.398161	1.02082	0.975686	1.18854
P02533;Q04695;P19012	23	9	Keratin_ type I cytoskeletal 14 OS=Homo sapiens OX=9606 GN=KRT14 PE=1 SV=4	1.06701	1.39978	1.47579	0.370372	0.376075	0.347318
P00761	8	8	Trypsin OS=Sus scrofa PE=1 SV=1	48.9882	66.3769	68.7455	25.356	24.9957	23.5677
P13646	7	2	Keratin_ type I cytoskeletal 13 OS=Homo sapiens OX=9606 GN=KRT13 PE=1 SV=4	7.52151	12.4032	13.952	48.1692	48.5364	42.4802
P08727	9	3	Keratin_ type I cytoskeletal 19 OS=Homo sapiens OX=9606 GN=KRT19 PE=1 SV=4	0.107989	0.0907952	0.0857527	0.170763	0.170338	0.143627
P05787	5	2	Keratin_ type II cytoskeletal 8 OS=Homo sapiens OX=9606 GN=KRT8 PE=1 SV=7	0.151596	0.168054	0.130639	0.232161	0.22699	0.203333
P58005	1	1	Sestrin-3 OS=Homo sapiens OX=9606 GN=SESN3 PE=1 SV=2	0.0118276	0.0180181	0.0314878	0.107779	0.10682	0.0614636
P81605	1	1	Dermcidin OS=Homo sapiens OX=9606 GN=DCD PE=1 SV=2	0.920737	0.481492	0.435223	0.0493994	0.0609654	0.0877986
P02649	11	11	Apolipoprotein E OS=Homo sapiens OX=9606 GN=APOE PE=1 SV=1	0.226277	0.127721	0.0998395	0.306572	0.280048	0.286154
P01859	5	3	Immunoglobulin heavy constant gamma 2 OS=Homo sapiens OX=9606 GN=IGHG2 PE=1 SV=2	1.08029	0.84641	0.573547	0.413204	0.367803	0.341947
P01857;P0DOX5	7	3	Immunoglobulin heavy constant gamma 1 OS=Homo sapiens OX=9606 GN=IGHG1 PE=1 SV=1	1.29971	1.0351	0.704878	0.550244	0.494185	0.421188
P02100	4	2	Hemoglobin subunit epsilon OS=Homo sapiens OX=9606 GN=HBE1 PE=1 SV=2	0.103117	0.0701587	0.087837	0.115849	0.10521	0.106515
P32004	1	1	Neural cell adhesion molecule L1 OS=Homo sapiens OX=9606 GN=L1CAM PE=1 SV=2	0.181286	0.252842	0.287566	0.148558	0.17146	0.0049635
Q08378	3	2	Golgin subfamily A member 3 OS=Homo sapiens OX=9606 GN=GOLGA3 PE=1 SV=2	0.490711	0.190445	0.156995	0.477625	0.464759	0.639793
P00747	16	16	Plasminogen OS=Homo sapiens OX=9606 GN=PLG PE=1 SV=2	0.619848	0.331209	0.316603	0.622691	0.616666	0.592344
P02768	39	39	Albumin OS=Homo sapiens OX=9606 GN=ALB PE=1 SV=2	2.39722	3.11183	3.05591	2.52864	2.42936	2.29827
P08779	22	7	Keratin_ type I cytoskeletal 16 OS=Homo sapiens OX=9606 GN=KRT16 PE=1 SV=4	1.08036	1.35071	1.35325	1.26328	1.20555	1.10096
Q01546	9	1	Keratin_ type II cytoskeletal 2 oral OS=Homo sapiens OX=9606 GN=KRT76 PE=1 SV=2	0.0527347	0.078046	0.0850184	0.0737795	0.0817793	0.0786353
Q30KQ8	1	1	Beta-defensin 112 OS=Homo sapiens OX=9606 GN=DEFB112 PE=1 SV=1	0.561397	0.353751	0.21206	0.308493	0.641988	0.414993
Q8N9Y4	1	1	Protein FAM181A OS=Homo sapiens OX=9606 GN=FAM181A PE=1 SV=3	0.00877007	0.0561716	0.0334139	0.194851	0.0039048	0
P03815	9	9	Hi3 ecoli ClPB protein OS=E. coli	30.8406	56.7415	76.1371	42.7258	46.0456	47.5093
P19013	4	0	Keratin_ type II cytoskeletal 4 OS=Homo sapiens OX=9606 GN=KRT4 PE=1 SV=5
P48668	22	0	Keratin_ type II cytoskeletal 6C OS=Homo sapiens OX=9606 GN=KRT6C PE=1 SV=3
Q5XKE5	7	0	Keratin_ type II cytoskeletal 79 OS=Homo sapiens OX=9606 GN=KRT79 PE=1 SV=2
