# Supplementary material for: Interfacial Denaturation at the Droplet Simplifies the Formation of Drug‐Loaded Protein Nanocapsules to Enhance Immune Response of Cells
Source: Adv Sci (Weinh). 2024 Jul 8;11(34):2403668. doi: 10.1002/advs.202403668 (PMC11425835; doi:10.1002/advs.202403668)
Supplement: Supplementary file 2 — Supporting Information [file ADVS-11-2403668-s002.zip › KS022 Sharafu NC Hbs only 2024 02 11_EDITED_FINAL with Hb.xlsx]

## Sheet: Tabelle1
				Average in %	standard deviation
				PC HbNC
				n=3
Accession	Peptide count	Unique peptides	Description	PC HbNC	PC HbNC
P02768	39	39	Albumin OS=Homo sapiens OX=9606 GN=ALB PE=1 SV=2	0.784167	0.010989
P06727	13	13	Apolipoprotein A-IV OS=Homo sapiens OX=9606 GN=APOA4 PE=1 SV=4	0.170667	0.00397323
P02649	11	11	Apolipoprotein E OS=Homo sapiens OX=9606 GN=APOE PE=1 SV=1	0.0943782	0.00358944
P10909	23	22	Clusterin OS=Homo sapiens OX=9606 GN=CLU PE=1 SV=1	3.49623	0.0876469
Q08378	3	2	Golgin subfamily A member 3 OS=Homo sapiens OX=9606 GN=GOLGA3 PE=1 SV=2	0.17252	0.0348966
P00738	31	17	Haptoglobin OS=Homo sapiens OX=9606 GN=HP PE=1 SV=1	3.36393	0.0593443
P00739	16	2	Haptoglobin-related protein OS=Homo sapiens OX=9606 GN=HPR PE=2 SV=2	0.162687	0.00495151
P02100	4	2	Hemoglobin subunit epsilon OS=Homo sapiens OX=9606 GN=HBE1 PE=1 SV=2	0.0354107	0.00118451
P69891;P69892	6	3	Hemoglobin subunit gamma-1 OS=Homo sapiens OX=9606 GN=HBG1 PE=1 SV=2	0.265774	0.00327904
P02790	17	17	Hemopexin OS=Homo sapiens OX=9606 GN=HPX PE=1 SV=2	2.76739	0.0625752
P01876	6	6	Immunoglobulin heavy constant alpha 1 OS=Homo sapiens OX=9606 GN=IGHA1 PE=1 SV=2	0.06889	0.00417944
P01857;P0DOX5	7	3	Immunoglobulin heavy constant gamma 1 OS=Homo sapiens OX=9606 GN=IGHG1 PE=1 SV=1	0.157803	0.00891126
P01859	5	3	Immunoglobulin heavy constant gamma 2 OS=Homo sapiens OX=9606 GN=IGHG2 PE=1 SV=2	0.12111	0.00333341
P01871;P0DOX6	12	12	Immunoglobulin heavy constant mu OS=Homo sapiens OX=9606 GN=IGHM PE=1 SV=4	0.394748	0.0109575
P01834;P0DOX7	5	5	Immunoglobulin kappa constant OS=Homo sapiens OX=9606 GN=IGKC PE=1 SV=2	0.279743	0.00236701
P0CF74;B9A064;P0CG04;P0DOX8;P0DOY2;P0DOY3;A0M8Q6	3	3	Immunoglobulin lambda constant 6 OS=Homo sapiens OX=9606 GN=IGLC6 PE=1 SV=1	0.0879383	0.00584888
P32119	4	3	Peroxiredoxin-2 OS=Homo sapiens OX=9606 GN=PRDX2 PE=1 SV=5	0.584728	0.0178743
P00747	16	16	Plasminogen OS=Homo sapiens OX=9606 GN=PLG PE=1 SV=2	0.19814	0.0064932
O75460	2	2	Serine/threonine-protein kinase/endoribonuclease IRE1 OS=Homo sapiens OX=9606 GN=ERN1 PE=1 SV=2	0.0897584	0.00603948
P27169	5	5	Serum paraoxonase/arylesterase 1 OS=Homo sapiens OX=9606 GN=PON1 PE=1 SV=3	0.0929452	0.00039941
P04004	8	8	Vitronectin OS=Homo sapiens OX=9606 GN=VTN PE=1 SV=1	0.346152	0.0466153
Q01954	4	3	Zinc finger protein basonuclin-1 OS=Homo sapiens OX=9606 GN=BNC1 PE=1 SV=2	0.0554426	0.001981
P01966;P02008	12	3	Hemoglobin subunit alpha OS=Bos taurus OX=9913 GN=HBA PE=1 SV=2	26.0311	0.115299
P02070;P02081	23	20	Hemoglobin subunit beta OS=Bos taurus OX=9913 GN=HBB PE=1 SV=1	60.1784	0.151595
