# Supplementary material for: Interfacial Denaturation at the Droplet Simplifies the Formation of Drug‐Loaded Protein Nanocapsules to Enhance Immune Response of Cells
Source: Adv Sci (Weinh). 2024 Jul 8;11(34):2403668. doi: 10.1002/advs.202403668 (PMC11425835; doi:10.1002/advs.202403668)
Supplement: Supplementary file 2 — Supporting Information [file ADVS-11-2403668-s002.zip › KS022 Sharafu NC Hbs only 2024 02 11_EDITED_FINAL woHb.xlsx]

## Sheet: Tabelle1
				Average in %	standard deviation
				PC HbNC
				n=3
Accession	Peptide count	Unique peptides	Description	PC HbNC	PC HbNC
P02768	39	39	Albumin OS=Homo sapiens OX=9606 GN=ALB PE=1 SV=2	5.6866	0.0333249
P06727	13	13	Apolipoprotein A-IV OS=Homo sapiens OX=9606 GN=APOA4 PE=1 SV=4	1.2377	0.0266762
P02649	11	11	Apolipoprotein E OS=Homo sapiens OX=9606 GN=APOE PE=1 SV=1	0.684442	0.0251458
P10909	23	22	Clusterin OS=Homo sapiens OX=9606 GN=CLU PE=1 SV=1	25.3488	0.22011
Q08378	3	2	Golgin subfamily A member 3 OS=Homo sapiens OX=9606 GN=GOLGA3 PE=1 SV=2	1.24876	0.239317
P00738	31	17	Haptoglobin OS=Homo sapiens OX=9606 GN=HP PE=1 SV=1	24.394	0.254081
P00739	16	2	Haptoglobin-related protein OS=Homo sapiens OX=9606 GN=HPR PE=2 SV=2	1.17944	0.0175151
P02100	4	2	Hemoglobin subunit epsilon OS=Homo sapiens OX=9606 GN=HBE1 PE=1 SV=2	0.256825	0.00892466
P69891;P69892	6	3	Hemoglobin subunit gamma-1 OS=Homo sapiens OX=9606 GN=HBG1 PE=1 SV=2	1.92745	0.0205426
P02790	17	17	Hemopexin OS=Homo sapiens OX=9606 GN=HPX PE=1 SV=2	20.0729	0.561592
P01876	6	6	Immunoglobulin heavy constant alpha 1 OS=Homo sapiens OX=9606 GN=IGHA1 PE=1 SV=2	0.499175	0.0222448
P01857;P0DOX5	7	3	Immunoglobulin heavy constant gamma 1 OS=Homo sapiens OX=9606 GN=IGHG1 PE=1 SV=1	1.1455	0.0813887
P01859	5	3	Immunoglobulin heavy constant gamma 2 OS=Homo sapiens OX=9606 GN=IGHG2 PE=1 SV=2	0.878868	0.0392962
P01871;P0DOX6	12	12	Immunoglobulin heavy constant mu OS=Homo sapiens OX=9606 GN=IGHM PE=1 SV=4	2.86207	0.0429242
P01834;P0DOX7	5	5	Immunoglobulin kappa constant OS=Homo sapiens OX=9606 GN=IGKC PE=1 SV=2	2.02913	0.0404567
P0CF74;B9A064;P0CG04;P0DOX8;P0DOY2;P0DOY3;A0M8Q6	3	3	Immunoglobulin lambda constant 6 OS=Homo sapiens OX=9606 GN=IGLC6 PE=1 SV=1	0.637251	0.0339349
P32119	4	3	Peroxiredoxin-2 OS=Homo sapiens OX=9606 GN=PRDX2 PE=1 SV=5	4.24036	0.117947
P00747	16	16	Plasminogen OS=Homo sapiens OX=9606 GN=PLG PE=1 SV=2	1.43643	0.0253042
O75460	2	2	Serine/threonine-protein kinase/endoribonuclease IRE1 OS=Homo sapiens OX=9606 GN=ERN1 PE=1 SV=2	0.650437	0.0352019
P27169	5	5	Serum paraoxonase/arylesterase 1 OS=Homo sapiens OX=9606 GN=PON1 PE=1 SV=3	0.67416	0.0113211
P04004	8	8	Vitronectin OS=Homo sapiens OX=9606 GN=VTN PE=1 SV=1	2.50738	0.312443
Q01954	4	3	Zinc finger protein basonuclin-1 OS=Homo sapiens OX=9606 GN=BNC1 PE=1 SV=2	0.40231	0.0195806
