# Supplementary material for: Interfacial Denaturation at the Droplet Simplifies the Formation of Drug‐Loaded Protein Nanocapsules to Enhance Immune Response of Cells
Source: Adv Sci (Weinh). 2024 Jul 8;11(34):2403668. doi: 10.1002/advs.202403668 (PMC11425835; doi:10.1002/advs.202403668)
Supplement: Supplementary file 2 — Supporting Information [file ADVS-11-2403668-s002.zip › KS022 Sharafu NC PS only 2024 02 11.xlsx]

## Sheet: KS022 Sharafu NC PS only 2024 0
				Amount (fmol)
				KS022 PS only New Progen Process
Accession	Peptide count	Unique peptides	Description	20221214_KS022_PSc_1	20221214_KS022_PSc_2	20221214_KS022_PSc_3
O14791	4	4	Apolipoprotein L1 OS=Homo sapiens OX=9606 GN=APOL1 PE=1 SV=5	0.564727	0.531586	0.535871
O76013	2	1	Keratin_ type I cuticular Ha6 OS=Homo sapiens OX=9606 GN=KRT36 PE=1 SV=1	0.387701	0.409147	0.412512
O94827	1	1	Pleckstrin homology domain-containing family G member 5 OS=Homo sapiens OX=9606 GN=PLEKHG5 PE=1 SV=4	0.391053	0.419614	0.33809
O95445	7	7	Apolipoprotein M OS=Homo sapiens OX=9606 GN=APOM PE=1 SV=2	1.32494	1.30415	1.32204
O95678	3	1	Keratin_ type II cytoskeletal 75 OS=Homo sapiens OX=9606 GN=KRT75 PE=1 SV=2	0.523373	0.543005	0.510292
P0C0L4	12	1	Complement C4-A OS=Homo sapiens OX=9606 GN=C4A PE=1 SV=2	0.394165	0.439264	0.428057
P0C0L5	14	3	Complement C4-B OS=Homo sapiens OX=9606 GN=C4B_2 PE=1 SV=2	0.808856	0.838661	0.851767
P0DOX2	6	3	Immunoglobulin alpha-2 heavy chain OS=Homo sapiens OX=9606 PE=1 SV=2	0.135359	0.128987	0.126973
P0DOX7	6	0	Immunoglobulin kappa light chain OS=Homo sapiens OX=9606 PE=1 SV=1
P0DOY2;P0DOY3;B9A064;P0CG04;P0DOX8;A0M8Q6;P0CF74	3	3	Immunoglobulin lambda constant 2 OS=Homo sapiens OX=9606 GN=IGLC2 PE=1 SV=1	0.920617	1.13892	1.09158
P00450	8	8	Ceruloplasmin OS=Homo sapiens OX=9606 GN=CP PE=1 SV=1	0.440642	0.433249	0.424716
P00738	18	10	Haptoglobin OS=Homo sapiens OX=9606 GN=HP PE=1 SV=1	2.20379	2.17391	2.12519
P00739	10	2	Haptoglobin-related protein OS=Homo sapiens OX=9606 GN=HPR PE=2 SV=2	0.497439	0.488047	0.477088
P00761	9	9	Trypsin OS=Sus scrofa PE=1 SV=1	36.2241	34.7894	34.4813
P01009	17	17	Alpha-1-antitrypsin OS=Homo sapiens OX=9606 GN=SERPINA1 PE=1 SV=3	3.36738	3.4861	3.2662
P01011	7	7	Alpha-1-antichymotrypsin OS=Homo sapiens OX=9606 GN=SERPINA3 PE=1 SV=2	0.471754	0.477728	0.443005
P01023	33	33	Alpha-2-macroglobulin OS=Homo sapiens OX=9606 GN=A2M PE=1 SV=3	0.988388	1.02576	0.931584
P01024	34	33	Complement C3 OS=Homo sapiens OX=9606 GN=C3 PE=1 SV=2	4.1062	4.14816	3.9991
P01042	5	5	Kininogen-1 OS=Homo sapiens OX=9606 GN=KNG1 PE=1 SV=2	0.361029	0.372341	0.363086
P01834	7	2	Immunoglobulin kappa constant OS=Homo sapiens OX=9606 GN=IGKC PE=1 SV=2	6.38823	6.431	6.08406
P01857;P0DOX5	8	3	Immunoglobulin heavy constant gamma 1 OS=Homo sapiens OX=9606 GN=IGHG1 PE=1 SV=1	7.43441	7.41911	7.11371
P01859	5	1	Immunoglobulin heavy constant gamma 2 OS=Homo sapiens OX=9606 GN=IGHG2 PE=1 SV=2	3.51838	3.43836	3.38641
P01860	11	4	Immunoglobulin heavy constant gamma 3 OS=Homo sapiens OX=9606 GN=IGHG3 PE=1 SV=2	0.711133	0.705964	0.693975
P01861	6	1	Immunoglobulin heavy constant gamma 4 OS=Homo sapiens OX=9606 GN=IGHG4 PE=1 SV=1	0.313218	0.298978	0.296075
P01871;P0DOX6	10	10	Immunoglobulin heavy constant mu OS=Homo sapiens OX=9606 GN=IGHM PE=1 SV=4	2.23647	2.24728	2.20562
P01876	10	7	Immunoglobulin heavy constant alpha 1 OS=Homo sapiens OX=9606 GN=IGHA1 PE=1 SV=2	3.28118	3.46554	3.23162
P01877	4	0	Immunoglobulin heavy constant alpha 2 OS=Homo sapiens OX=9606 GN=IGHA2 PE=1 SV=4
P02533;Q04695;P08727;P19012	15	5	Keratin_ type I cytoskeletal 14 OS=Homo sapiens OX=9606 GN=KRT14 PE=1 SV=4	0.72845	0.63594	0.648261
P02538;P48668	9	0	Keratin_ type II cytoskeletal 6A OS=Homo sapiens OX=9606 GN=KRT6A PE=1 SV=3
P02647	45	42	Apolipoprotein A-I OS=Homo sapiens OX=9606 GN=APOA1 PE=1 SV=1	127.055	176.004	179.145
P02649;P55916	39	37	Apolipoprotein E OS=Homo sapiens OX=9606 GN=APOE PE=1 SV=1	40.5317	38.9185	40.1873
P02652	4	4	Apolipoprotein A-II OS=Homo sapiens OX=9606 GN=APOA2 PE=1 SV=1	1.56387	1.53507	1.6245
P02671	16	16	Fibrinogen alpha chain OS=Homo sapiens OX=9606 GN=FGA PE=1 SV=2	0.912705	0.964416	0.954252
P02675	15	14	Fibrinogen beta chain OS=Homo sapiens OX=9606 GN=FGB PE=1 SV=2	1.72	1.65903	1.69932
P02679	11	11	Fibrinogen gamma chain OS=Homo sapiens OX=9606 GN=FGG PE=1 SV=3	1.87685	1.80375	1.80651
P02748	7	7	Complement component C9 OS=Homo sapiens OX=9606 GN=C9 PE=1 SV=2	0.496112	0.5016	0.47062
P02749	2	2	Beta-2-glycoprotein 1 OS=Homo sapiens OX=9606 GN=APOH PE=1 SV=3	0.415569	0.390845	0.378506
P02760	5	5	Protein AMBP OS=Homo sapiens OX=9606 GN=AMBP PE=1 SV=1	0.324361	0.322732	0.314877
P02763	7	4	Alpha-1-acid glycoprotein 1 OS=Homo sapiens OX=9606 GN=ORM1 PE=1 SV=2	0.6785	0.654532	0.628384
P02765	5	5	Alpha-2-HS-glycoprotein OS=Homo sapiens OX=9606 GN=AHSG PE=1 SV=2	0.708953	0.687568	0.623754
P02766	9	9	Transthyretin OS=Homo sapiens OX=9606 GN=TTR PE=1 SV=1	2.46462	2.34245	2.11941
P02768	53	52	Albumin OS=Homo sapiens OX=9606 GN=ALB PE=1 SV=2	63.5321	63.6641	60.3074
P02774	6	6	Vitamin D-binding protein OS=Homo sapiens OX=9606 GN=GC PE=1 SV=2	0.381886	0.403752	0.359532
P02787	26	26	Serotransferrin OS=Homo sapiens OX=9606 GN=TF PE=1 SV=3	2.03132	2.04539	1.96869
P02790	8	8	Hemopexin OS=Homo sapiens OX=9606 GN=HPX PE=1 SV=2	2.63706	2.62002	2.49155
P03815	11	11	Hi3 ecoli ClPB protein OS=E. coli	48.5937	49.9104	51.4959
P04004	15	15	Vitronectin OS=Homo sapiens OX=9606 GN=VTN PE=1 SV=1	7.5019	7.40581	7.18984
P04114	172	168	Apolipoprotein B-100 OS=Homo sapiens OX=9606 GN=APOB PE=1 SV=2	7.34651	7.41885	6.90606
P04259	9	0	Keratin_ type II cytoskeletal 6B OS=Homo sapiens OX=9606 GN=KRT6B PE=1 SV=5
P04264;P08729;P19013	33	26	Keratin_ type II cytoskeletal 1 OS=Homo sapiens OX=9606 GN=KRT1 PE=1 SV=6	5.64881	5.66344	5.36266
P04406	4	4	Glyceraldehyde-3-phosphate dehydrogenase OS=Homo sapiens OX=9606 GN=GAPDH PE=1 SV=3	0.699808	0.724563	0.699272
P05090	5	5	Apolipoprotein D OS=Homo sapiens OX=9606 GN=APOD PE=1 SV=1	3.40489	3.29317	3.34138
P05783	2	1	Keratin_ type I cytoskeletal 18 OS=Homo sapiens OX=9606 GN=KRT18 PE=1 SV=2	0.111861	0	0
P05787	4	1	Keratin_ type II cytoskeletal 8 OS=Homo sapiens OX=9606 GN=KRT8 PE=1 SV=7	0.941193	0.961271	0.860018
P06727;Q96CV9	50	48	Apolipoprotein A-IV OS=Homo sapiens OX=9606 GN=APOA4 PE=1 SV=4	94.2051	92.0743	91.93
P08779	10	0	Keratin_ type I cytoskeletal 16 OS=Homo sapiens OX=9606 GN=KRT16 PE=1 SV=4
P09871	10	10	Complement C1s subcomponent OS=Homo sapiens OX=9606 GN=C1S PE=1 SV=1	0.492171	0.496399	0.484535
P10909	32	30	Clusterin OS=Homo sapiens OX=9606 GN=CLU PE=1 SV=1	474.186	455.931	447.058
P12035	8	3	Keratin_ type II cytoskeletal 3 OS=Homo sapiens OX=9606 GN=KRT3 PE=1 SV=3	0.330286	0.352594	0.328912
P12314;Q92637	1	1	High affinity immunoglobulin gamma Fc receptor I OS=Homo sapiens OX=9606 GN=FCGR1A PE=1 SV=2	0.00149441	0.094752	0.110973
P13645	27	22	Keratin_ type I cytoskeletal 10 OS=Homo sapiens OX=9606 GN=KRT10 PE=1 SV=6	3.08703	3.0652	3.00437
P13646	3	1	Keratin_ type I cytoskeletal 13 OS=Homo sapiens OX=9606 GN=KRT13 PE=1 SV=4	0.029227	0.0273258	0.0340357
P13647	9	3	Keratin_ type II cytoskeletal 5 OS=Homo sapiens OX=9606 GN=KRT5 PE=1 SV=3	0.518358	0.532388	0.515346
P14136	2	1	Glial fibrillary acidic protein OS=Homo sapiens OX=9606 GN=GFAP PE=1 SV=1	0.61056	0.638848	0.570912
P14209	1	1	CD99 antigen OS=Homo sapiens OX=9606 GN=CD99 PE=1 SV=1	0.0917286	0.15023	0.127919
P19652	5	2	Alpha-1-acid glycoprotein 2 OS=Homo sapiens OX=9606 GN=ORM2 PE=1 SV=2	0.439208	0.450342	0.437491
P19823	11	11	Inter-alpha-trypsin inhibitor heavy chain H2 OS=Homo sapiens OX=9606 GN=ITIH2 PE=1 SV=2	0.883762	0.905427	0.841079
P22352	3	3	Glutathione peroxidase 3 OS=Homo sapiens OX=9606 GN=GPX3 PE=1 SV=2	0.352678	0.359159	0.347742
P27169	12	10	Serum paraoxonase/arylesterase 1 OS=Homo sapiens OX=9606 GN=PON1 PE=1 SV=3	5.51553	5.46762	5.28591
P35527	20	19	Keratin_ type I cytoskeletal 9 OS=Homo sapiens OX=9606 GN=KRT9 PE=1 SV=3	3.45343	3.32044	3.20501
P35858	4	4	Insulin-like growth factor-binding protein complex acid labile subunit OS=Homo sapiens OX=9606 GN=IGFALS PE=1 SV=1	0.275185	0.265567	0.266966
P35908;Q01546	18	12	Keratin_ type II cytoskeletal 2 epidermal OS=Homo sapiens OX=9606 GN=KRT2 PE=1 SV=2	1.38657	1.33616	1.34648
P51884	8	8	Lumican OS=Homo sapiens OX=9606 GN=LUM PE=1 SV=2	2.42286	2.3926	2.32157
P55058	9	8	Phospholipid transfer protein OS=Homo sapiens OX=9606 GN=PLTP PE=1 SV=1	1.20129	1.24574	1.2815
Q2M2I5	6	4	Keratin_ type I cytoskeletal 24 OS=Homo sapiens OX=9606 GN=KRT24 PE=1 SV=1	1.15489	1.13412	1.1805
Q3B726	1	1	DNA-directed RNA polymerase I subunit RPA43 OS=Homo sapiens OX=9606 GN=POLR1F PE=1 SV=1	0.881483	0.83063	0.848719
Q6KB66	6	5	Keratin_ type II cytoskeletal 80 OS=Homo sapiens OX=9606 GN=KRT80 PE=1 SV=2	0.694761	0.682526	0.68385
Q6P2C8	2	2	Mediator of RNA polymerase II transcription subunit 27 OS=Homo sapiens OX=9606 GN=MED27 PE=1 SV=1	0.642408	0.655097	0.644114
Q6ZN30	3	3	Zinc finger protein basonuclin-2 OS=Homo sapiens OX=9606 GN=BNC2 PE=1 SV=1	22.1263	22.0543	22.677
Q6ZUS6	5	3	Coiled-coil domain-containing protein 149 OS=Homo sapiens OX=9606 GN=CCDC149 PE=2 SV=2	1.29194	0.757876	0.783411
Q7RTS7	2	0	Keratin_ type II cytoskeletal 74 OS=Homo sapiens OX=9606 GN=KRT74 PE=1 SV=2
Q7Z3Y7	5	2	Keratin_ type I cytoskeletal 28 OS=Homo sapiens OX=9606 GN=KRT28 PE=1 SV=2	0.227989	0.230251	0.218116
Q7Z794	4	2	Keratin_ type II cytoskeletal 1b OS=Homo sapiens OX=9606 GN=KRT77 PE=1 SV=3	1.12172	1.15489	1.12655
Q8IWJ2	6	5	GRIP and coiled-coil domain-containing protein 2 OS=Homo sapiens OX=9606 GN=GCC2 PE=1 SV=4	0.218399	0.24974	0.250791
Q9BW62	2	1	Katanin p60 ATPase-containing subunit A-like 1 OS=Homo sapiens OX=9606 GN=KATNAL1 PE=1 SV=1	0.417466	0.405891	0.409126
Q9H0T7	2	2	Ras-related protein Rab-17 OS=Homo sapiens OX=9606 GN=RAB17 PE=1 SV=2	0.116172	0.119209	0.115101
Q9NQ35	1	1	Nuclear receptor-interacting protein 3 OS=Homo sapiens OX=9606 GN=NRIP3 PE=1 SV=1	0.874312	0.851735	0.89497
Q9NWT8	1	1	Aurora kinase A-interacting protein OS=Homo sapiens OX=9606 GN=AURKAIP1 PE=1 SV=1	1.38152	1.34213	1.34768
Q9NYY1	1	1	Interleukin-20 OS=Homo sapiens OX=9606 GN=IL20 PE=1 SV=2	0.349008	0.275618	0.19741
Q9UMN6	2	1	Histone-lysine N-methyltransferase 2B OS=Homo sapiens OX=9606 GN=KMT2B PE=1 SV=1	0.0370902	0.0498546	0.0418744
Q9Y2B9	1	1	cAMP-dependent protein kinase inhibitor gamma OS=Homo sapiens OX=9606 GN=PKIG PE=1 SV=1	0.143467	0.121664	0.120901
Q9Y230	1	1	RuvB-like 2 OS=Homo sapiens OX=9606 GN=RUVBL2 PE=1 SV=3	1.64915	1.56792	1.41645
Q14BN4	5	4	Sarcolemmal membrane-associated protein OS=Homo sapiens OX=9606 GN=SLMAP PE=1 SV=1	1.78868	1.68877	1.67812
Q86UX6	1	1	Serine/threonine-protein kinase 32C OS=Homo sapiens OX=9606 GN=STK32C PE=1 SV=1	2.80791	2.69786	2.56844
Q86Y39	1	1	NADH dehydrogenase [ubiquinone] 1 alpha subcomplex subunit 11 OS=Homo sapiens OX=9606 GN=NDUFA11 PE=1 SV=3	0.292634	0.321032	0.303017
Q08495	2	2	Dematin OS=Homo sapiens OX=9606 GN=DMTN PE=1 SV=3	2.51929	2.49145	2.33797
Q14204	20	18	Cytoplasmic dynein 1 heavy chain 1 OS=Homo sapiens OX=9606 GN=DYNC1H1 PE=1 SV=5	2.67665	2.59558	2.5525
Q15149	8	6	Plectin OS=Homo sapiens OX=9606 GN=PLEC PE=1 SV=3	1.53139	1.51335	1.50501
Q15166	3	1	Serum paraoxonase/lactonase 3 OS=Homo sapiens OX=9606 GN=PON3 PE=1 SV=3	0.942113	0.930636	0.899402
Q15323	2	1	Keratin_ type I cuticular Ha1 OS=Homo sapiens OX=9606 GN=KRT31 PE=1 SV=3	0.276202	0.265841	0.248404
Q15413	15	12	Ryanodine receptor 3 OS=Homo sapiens OX=9606 GN=RYR3 PE=1 SV=3	6.85277	6.71424	6.57515
