# Supplementary material for: Interfacial Denaturation at the Droplet Simplifies the Formation of Drug‐Loaded Protein Nanocapsules to Enhance Immune Response of Cells
Source: Adv Sci (Weinh). 2024 Jul 8;11(34):2403668. doi: 10.1002/advs.202403668 (PMC11425835; doi:10.1002/advs.202403668)
Supplement: Supplementary file 2 — Supporting Information [file ADVS-11-2403668-s002.zip › KS022 Sharafu NC PS only 2024 02 11_EDITED_FINAL.xlsx]

## Sheet: Tabelle1
				Average in %	standard deviation
				PC polystyrene (PS) particle
				n=3
Accession	Peptide count	Unique peptides	Description	PC polystyrene (PS) particle 1-3	PC polystyrene (PS) particle 1-3
P02768	53	52	Albumin OS=Homo sapiens OX=9606 GN=ALB PE=1 SV=2	6.67675	0.188778
P02763	7	4	Alpha-1-acid glycoprotein 1 OS=Homo sapiens OX=9606 GN=ORM1 PE=1 SV=2	0.0698564	0.00274911
P19652	5	2	Alpha-1-acid glycoprotein 2 OS=Homo sapiens OX=9606 GN=ORM2 PE=1 SV=2	0.047248	0.000429301
P01011	7	7	Alpha-1-antichymotrypsin OS=Homo sapiens OX=9606 GN=SERPINA3 PE=1 SV=2	0.0495826	0.00169115
P01009	17	17	Alpha-1-antitrypsin OS=Homo sapiens OX=9606 GN=SERPINA1 PE=1 SV=3	0.360291	0.0085665
P02765	5	5	Alpha-2-HS-glycoprotein OS=Homo sapiens OX=9606 GN=AHSG PE=1 SV=2	0.0719533	0.00424756
P01023	33	33	Alpha-2-macroglobulin OS=Homo sapiens OX=9606 GN=A2M PE=1 SV=3	0.104878	0.00394307
P02647	45	42	Apolipoprotein A-I OS=Homo sapiens OX=9606 GN=APOA1 PE=1 SV=1	17.1438	2.3916
P02652	4	4	Apolipoprotein A-II OS=Homo sapiens OX=9606 GN=APOA2 PE=1 SV=1	0.168201	0.00474759
P06727;Q96CV9	50	48	Apolipoprotein A-IV OS=Homo sapiens OX=9606 GN=APOA4 PE=1 SV=4	9.90759	0.220542
P04114	172	168	Apolipoprotein B-100 OS=Homo sapiens OX=9606 GN=APOB PE=1 SV=2	0.771668	0.0256652
P05090	5	5	Apolipoprotein D OS=Homo sapiens OX=9606 GN=APOD PE=1 SV=1	0.35754	0.0090382
P02649;P55916	39	37	Apolipoprotein E OS=Homo sapiens OX=9606 GN=APOE PE=1 SV=1	4.26081	0.120461
O14791	4	4	Apolipoprotein L1 OS=Homo sapiens OX=9606 GN=APOL1 PE=1 SV=5	0.058136	0.00223509
O95445	7	7	Apolipoprotein M OS=Homo sapiens OX=9606 GN=APOM PE=1 SV=2	0.140701	0.00253019
P02749	2	2	Beta-2-glycoprotein 1 OS=Homo sapiens OX=9606 GN=APOH PE=1 SV=3	0.0422065	0.00204671
P00450	8	8	Ceruloplasmin OS=Homo sapiens OX=9606 GN=CP PE=1 SV=1	0.0462451	0.00109559
P10909	32	30	Clusterin OS=Homo sapiens OX=9606 GN=CLU PE=1 SV=1	49.0486	1.68142
Q6ZUS6	5	3	Coiled-coil domain-containing protein 149 OS=Homo sapiens OX=9606 GN=CCDC149 PE=2 SV=2	0.101169	0.0275566
P09871	10	10	Complement C1s subcomponent OS=Homo sapiens OX=9606 GN=C1S PE=1 SV=1	0.0524526	0.000700548
P01024	34	33	Complement C3 OS=Homo sapiens OX=9606 GN=C3 PE=1 SV=2	0.436307	0.00771963
P0C0L5	14	3	Complement C4-B OS=Homo sapiens OX=9606 GN=C4B_2 PE=1 SV=2	0.0889773	0.00133355
P02748	7	7	Complement component C9 OS=Homo sapiens OX=9606 GN=C9 PE=1 SV=2	0.0522833	0.00153397
Q14204	20	18	Cytoplasmic dynein 1 heavy chain 1 OS=Homo sapiens OX=9606 GN=DYNC1H1 PE=1 SV=5	0.278668	0.00819477
Q08495	2	2	Dematin OS=Homo sapiens OX=9606 GN=DMTN PE=1 SV=3	0.261697	0.00977232
P02671	16	16	Fibrinogen alpha chain OS=Homo sapiens OX=9606 GN=FGA PE=1 SV=2	0.100792	0.00129341
P02675	15	14	Fibrinogen beta chain OS=Homo sapiens OX=9606 GN=FGB PE=1 SV=2	0.180859	0.00474342
P02679	11	11	Fibrinogen gamma chain OS=Homo sapiens OX=9606 GN=FGG PE=1 SV=3	0.195423	0.00580256
P22352	3	3	Glutathione peroxidase 3 OS=Homo sapiens OX=9606 GN=GPX3 PE=1 SV=2	0.0377266	0.000484301
P04406	4	4	Glyceraldehyde-3-phosphate dehydrogenase OS=Homo sapiens OX=9606 GN=GAPDH PE=1 SV=3	0.0756068	0.00076875
Q8IWJ2	6	5	GRIP and coiled-coil domain-containing protein 2 OS=Homo sapiens OX=9606 GN=GCC2 PE=1 SV=4	0.0255827	0.00135544
P00738	18	10	Haptoglobin OS=Homo sapiens OX=9606 GN=HP PE=1 SV=1	0.231573	0.005324
P00739	10	2	Haptoglobin-related protein OS=Homo sapiens OX=9606 GN=HPR PE=2 SV=2	0.0520849	0.00133074
P02790	8	8	Hemopexin OS=Homo sapiens OX=9606 GN=HPX PE=1 SV=2	0.27593	0.00827925
P0DOX2	6	3	Immunoglobulin alpha-2 heavy chain OS=Homo sapiens OX=9606 PE=1 SV=2	0.0139376	0.000523276
P01876	10	7	Immunoglobulin heavy constant alpha 1 OS=Homo sapiens OX=9606 GN=IGHA1 PE=1 SV=2	0.355224	0.0084852
P01857;P0DOX5	8	3	Immunoglobulin heavy constant gamma 1 OS=Homo sapiens OX=9606 GN=IGHG1 PE=1 SV=1	0.782235	0.0194385
P01860	11	4	Immunoglobulin heavy constant gamma 3 OS=Homo sapiens OX=9606 GN=IGHG3 PE=1 SV=2	0.0751743	0.00137795
P01871;P0DOX6	10	10	Immunoglobulin heavy constant mu OS=Homo sapiens OX=9606 GN=IGHM PE=1 SV=4	0.238191	0.00312653
P01834	7	2	Immunoglobulin kappa constant OS=Homo sapiens OX=9606 GN=IGKC PE=1 SV=2	0.673106	0.0182708
P0DOY2;P0DOY3;B9A064;P0CG04;P0DOX8;A0M8Q6;P0CF74	3	3	Immunoglobulin lambda constant 2 OS=Homo sapiens OX=9606 GN=IGLC2 PE=1 SV=1	0.112091	0.0088046
P35858	4	4	Insulin-like growth factor-binding protein complex acid labile subunit OS=Homo sapiens OX=9606 GN=IGFALS PE=1 SV=1	0.0287662	0.00078177
P19823	11	11	Inter-alpha-trypsin inhibitor heavy chain H2 OS=Homo sapiens OX=9606 GN=ITIH2 PE=1 SV=2	0.0936509	0.00281274
P01042	5	5	Kininogen-1 OS=Homo sapiens OX=9606 GN=KNG1 PE=1 SV=2	0.039037	0.000232695
P51884	8	8	Lumican OS=Homo sapiens OX=9606 GN=LUM PE=1 SV=2	0.254155	0.00634331
Q6P2C8	2	2	Mediator of RNA polymerase II transcription subunit 27 OS=Homo sapiens OX=9606 GN=MED27 PE=1 SV=1	0.0691308	0.000402359
P55058	9	8	Phospholipid transfer protein OS=Homo sapiens OX=9606 GN=PLTP PE=1 SV=1	0.132739	0.00279197
Q15149	8	6	Plectin OS=Homo sapiens OX=9606 GN=PLEC PE=1 SV=3	0.162017	0.00287523
P02760	5	5	Protein AMBP OS=Homo sapiens OX=9606 GN=AMBP PE=1 SV=1	0.0342551	0.000672396
Q9H0T7	2	2	Ras-related protein Rab-17 OS=Homo sapiens OX=9606 GN=RAB17 PE=1 SV=2	0.0124786	0.000146202
Q15413	15	12	Ryanodine receptor 3 OS=Homo sapiens OX=9606 GN=RYR3 PE=1 SV=3	0.717302	0.0184043
Q14BN4	5	4	Sarcolemmal membrane-associated protein OS=Homo sapiens OX=9606 GN=SLMAP PE=1 SV=1	0.183633	0.00730046
P02787	26	26	Serotransferrin OS=Homo sapiens OX=9606 GN=TF PE=1 SV=3	0.215261	0.00423093
P27169	12	10	Serum paraoxonase/arylesterase 1 OS=Homo sapiens OX=9606 GN=PON1 PE=1 SV=3	0.579344	0.0142147
P02766	9	9	Transthyretin OS=Homo sapiens OX=9606 GN=TTR PE=1 SV=1	0.246717	0.0168438
P02774	6	6	Vitamin D-binding protein OS=Homo sapiens OX=9606 GN=GC PE=1 SV=2	0.0407683	0.00178428
P04004	15	15	Vitronectin OS=Homo sapiens OX=9606 GN=VTN PE=1 SV=1	0.786912	0.0196093
Q6ZN30	3	3	Zinc finger protein basonuclin-2 OS=Homo sapiens OX=9606 GN=BNC2 PE=1 SV=1	2.38066	0.0401455
