# Supplementary material for: Interfacial Denaturation at the Droplet Simplifies the Formation of Drug‐Loaded Protein Nanocapsules to Enhance Immune Response of Cells
Source: Adv Sci (Weinh). 2024 Jul 8;11(34):2403668. doi: 10.1002/advs.202403668 (PMC11425835; doi:10.1002/advs.202403668)
Supplement: Supplementary file 2 — Supporting Information [file ADVS-11-2403668-s002.zip › KS022_NC sharafu_cP only_centri 1.xlsx]

## Sheet: KS022_NC sharafu_cP only_centri
				Amount (fmol)
				cP
Accession	Peptide count	Unique peptides	Description	20221214_KS022_cP1	20221214_KS022_cP2	20221214_KS022_cP3
P00738;P00739	9	9	Haptoglobin OS=Homo sapiens OX=9606 GN=HP PE=1 SV=1	3.85312	3.73243	3.50707
P00761	6	6	Trypsin OS=Sus scrofa PE=1 SV=1	31.0537	30.4406	29.921
P01023	23	23	Alpha-2-macroglobulin OS=Homo sapiens OX=9606 GN=A2M PE=1 SV=3	2.8137	2.53106	2.59025
P01024	28	28	Complement C3 OS=Homo sapiens OX=9606 GN=C3 PE=1 SV=2	1.75304	1.64573	1.54501
P01834;P0DOX7	4	4	Immunoglobulin kappa constant OS=Homo sapiens OX=9606 GN=IGKC PE=1 SV=2	0.698846	0.637303	0.608415
P01857;P0DOX5	8	4	Immunoglobulin heavy constant gamma 1 OS=Homo sapiens OX=9606 GN=IGHG1 PE=1 SV=1	5.12893	5.08039	5.08557
P01859	4	3	Immunoglobulin heavy constant gamma 2 OS=Homo sapiens OX=9606 GN=IGHG2 PE=1 SV=2	2.08568	1.87052	1.95023
P01860	5	1	Immunoglobulin heavy constant gamma 3 OS=Homo sapiens OX=9606 GN=IGHG3 PE=1 SV=2	0.233403	0.23359	0.242234
P01861	2	1	Immunoglobulin heavy constant gamma 4 OS=Homo sapiens OX=9606 GN=IGHG4 PE=1 SV=1	0.401702	0.329243	0.365707
P01876	4	4	Immunoglobulin heavy constant alpha 1 OS=Homo sapiens OX=9606 GN=IGHA1 PE=1 SV=2	1.23631	1.33256	1.273
P02647	7	7	Apolipoprotein A-I OS=Homo sapiens OX=9606 GN=APOA1 PE=1 SV=1	0.226561	0.172073	0.178549
P02671	15	15	Fibrinogen alpha chain OS=Homo sapiens OX=9606 GN=FGA PE=1 SV=2	2.32395	2.30626	2.28394
P02675	11	11	Fibrinogen beta chain OS=Homo sapiens OX=9606 GN=FGB PE=1 SV=2	2.14282	1.82346	1.80307
P02763	1	1	Alpha-1-acid glycoprotein 1 OS=Homo sapiens OX=9606 GN=ORM1 PE=1 SV=2	0.859272	0.93599	0.897644
P02765	2	2	Alpha-2-HS-glycoprotein OS=Homo sapiens OX=9606 GN=AHSG PE=1 SV=2	0.826692	0.68959	0.627713
P02768	30	30	Albumin OS=Homo sapiens OX=9606 GN=ALB PE=1 SV=2	25.2178	24.919	24.8547
P02787	10	10	Serotransferrin OS=Homo sapiens OX=9606 GN=TF PE=1 SV=3	2.23515	2.14016	2.0392
P03815	9	9	Hi3 ecoli ClPB protein OS=E. coli	48.6381	49.7462	51.6157
P04264;P05787;P08729;P14136;Q6KB66	24	22	Keratin_ type II cytoskeletal 1 OS=Homo sapiens OX=9606 GN=KRT1 PE=1 SV=6	2.10034	2.15949	2.06769
P10909	7	6	Clusterin OS=Homo sapiens OX=9606 GN=CLU PE=1 SV=1	0.893216	0.3772	0.287518
P13645	26	25	Keratin_ type I cytoskeletal 10 OS=Homo sapiens OX=9606 GN=KRT10 PE=1 SV=6	1.04751	0.931864	0.962262
P19013	2	0	Keratin_ type II cytoskeletal 4 OS=Homo sapiens OX=9606 GN=KRT4 PE=1 SV=5
P27482	1	1	Calmodulin-like protein 3 OS=Homo sapiens OX=9606 GN=CALML3 PE=1 SV=2	0.338704	0.356073	0.322239
P35527	16	15	Keratin_ type I cytoskeletal 9 OS=Homo sapiens OX=9606 GN=KRT9 PE=1 SV=3	1.27481	1.17978	1.12377
P35908	12	10	Keratin_ type II cytoskeletal 2 epidermal OS=Homo sapiens OX=9606 GN=KRT2 PE=1 SV=2	0.290643	0.307843	0.291449
Q7Z794	2	1	Keratin_ type II cytoskeletal 1b OS=Homo sapiens OX=9606 GN=KRT77 PE=1 SV=3	0.100798	0.095715	0.0917703
